# Supplementary material for: Dietary Omega-3 Fatty Acid Dampens Allergic Rhinitis via Eosinophilic Production of the Anti-Allergic Lipid Mediator 15-Hydroxyeicosapentaenoic Acid in Mice
Source: Nutrients. 2019 Nov 22;11(12):2868. doi: 10.3390/nu11122868 (PMC6950470; doi:10.3390/nu11122868)
Supplement: Supplementary file 1 [file nutrients-11-02868-s001.zip]

Archive with 1 entries (1 files):
- nutrients-633037-supplementary.pptx
